# Supplementary material for: Exploring the molecular basis of neuronal excitability in a vocal learner
Source: BMC Genomics. 2019 Aug 2;20:629. doi: 10.1186/s12864-019-5871-2 (PMC6679542; doi:10.1186/s12864-019-5871-2)
Supplement: Supplementary file 1 — Table S1. Documents synteny analysis, chicken orthologs, model completeness, sequence recovery data, and EST evidence for ion channel genes in the zebra finch genome. Table S2. details evidence supporting gene loss conclusions. (XLSX 29 kb) [file 12864_2019_5871_MOESM1_ESM.xlsx]

## Sheet: S1
Table S1. Synteny analysis, model completeness, sequence recovery, chicken orthologs, and EST evidence for ion channel genes in the zebra finch genome
							Sequence recovery
HGNC Symbol	Alternate names	Full name	Entrez Gene ID (Human)	Zebra finch locus	human-on-taeGut1 BLAT score	Length ratio (zebra finch/human)	Additional bases recovered	% post-recovery length	Synteny comments	Chicken locus	EST evidence
A. Sodium Channels
α subunits
SCN1A	Nav1.1	sodium channel, voltage gated, type I alpha subunit	6323	ENSTGUG00000007356^	3165	1.0035	102	0.983325		ENSGALG00000010943	CK307437
SCN2A	Nav1.2	sodium channel, voltage gated, type II alpha subunit	6326	ENSTGUG00000007152^	3317	1.0015	2084	0.743065		ENSGALG00000011009	CK307729
SCN3A	Nav1.3	sodium channel, voltage gated, type III alpha subunit	6328	ENSTGUG00000007034	3207	1.0065	134	0.978303		ENSGALG00000011040	DV956259
SCN4A	Nav1.4	sodium channel, voltage gated, type IV alpha subunit	6329	ENSTGUG00000003230	2583	1.05825	128	0.978523		ENSGALG00000034427	no
SCN5A	Nav1.5	sodium channel, voltage gated, type V alpha subunit	6331	ENSTGUG00000000531^ ENSTGUG00000000533^	1558	0.839861	390	0.928728		ENSGALG00000006112	DV957464
SCN8A	Nav1.6	sodium channel, voltage gated, type VIII alpha subunit	6334	ENSTGUG00000003307	3265	1.00252	142	0.976721		ENSGALG00000043728	CK305011
SCN9A	Nav1.7	sodium channel, voltage gated, type IX alpha subunit	6335	ENSTGUG00000007470^	2199	0.66633	2627	0.600821		ENSGALG00000027793	CK301631
SCN10A	Nav1.8	sodium channel, voltage gated, type X alpha subunit	6336	ENSTGUG00000000476^	1037	1.00051	1119	0.839914		ENSGALG00000006072	no
SCN11A	Nav1.9	sodium channel, voltage gated, type XI alpha subunit	11280	chr2:5,686,797-5,719,627	277	NA	NA	NA		ENSGALG00000027702	no
β subunits
SCN1B$		sodium channel, voltage gated, type I beta subunit	6324	MUGN01000920.1 818309-818447	36	NA	NA	NA	See FIGURE 2	ENSGALG00000034895	DV957065
SCN2B		sodium channel, voltage gated, type II beta subunit	6327	ENSTGUG00000017358 MUGN01000074.1 2766152-2766960	194	1	0	1		ENSGALG00000021272	FE738294
SCN3B		sodium channel, voltage gated, type III beta subunit	55800	ENSTGUG00000000607	67	0.99537	0	1	Synteny (SCN3B/GRAMD1B) on one side is conserved across chicken, zebra finch, and human. Synteny on the other side is conserved between chicken, zebra finch, alligator, and frog (ATP12A/SCN3B)	ENSGALG00000006490	FE734016
SCN4B		sodium channel, voltage gated, type IV beta subunit	6330	ENSTGUG00000000230 MUGN01000074.1 2777132-2778696	80	0.912664	3	0.995238		ENSGALG00000007409	FE737913
Acid-sensing
ASIC1*	ACCN2	acid sensing ion channel subunit 1	41	ENSTGUG00000003637	758	0.918261	6	0.996226		ENSGALG00000034025	no
ASIC2#	ACCN1	acid sensing ion channel subunit 2	40	ENSTGUG00000003212^ ENSTGUG00000003215^	266	0.671986	368	0.755482	Synteny (CRHR1/ASIC2/SMARCD2) is conserved in frogs, reptiles, and birds, but different from humans. We note that these syntenic gene are on the same chromosome as ASIC2 in human. The platypus ortholog lacks synteny info.	ENSGALG00000000367 ENSGALG00000019824	FE738075
ASIC3◆	ACCN3	acid sensing ion channel subunit 3	9311	ENSTGUG00000016020^ MUGN01000217.1 876923-883599	120	0.288603	0	1		ENSGALG00000041524	no
ASIC4	ACCN4	acid sensing ion channel subunit 4	55515	ENSTGUG00000006157	669	0.808096	562	0.742084		ENSGALG00000011250	DV949350
ASIC5◆	ACCN5	acid sensing ion channel subunit 5	51802	ENSTGUG00000005392	24	0.972332	3	0.997972		ENSGALG00000009366	no
Leak channel
NALCN		sodium leak channel, non selective	259232	ENSTGUG00000010876	2065	0.984729	208	0.961701		ENSGALG00000016868	FE725054
Epithelial
SCNN1A◆$	SCNN1	sodium channel epithelial 1 alpha subunit	6337	ENSTGUG00000013342	112	0.864198	356	0.841496	Syntenic genes (VAMP1, TAPBPL, NCAPD2) are conserved across birds, reptiles, and mammals but they vary in their exact position, suggesting local rearrangements.	ENSGALG00000040424	yes
SCNN1B*		sodium channel epithelial 1 beta subunit	6338	ENSTGUG00000005936	484	0.98752	18	0.99061		ENSGALG00000006202	no
SCNN1D◆		sodium channel epithelial 1 delta subunit	6339	ENSTGUG00000004091	41	0.693649	0	1		ENSGALG00000001835	yes
SCNN1G		sodium channel epithelial 1 gamma subunit	6340	chr14:8747853-8755433	170	NA	NA	NA		ENSGALG00000006270	no
B. Calcium Channels
L-type α subunits
CACNA1S	Cav1.1	calcium voltage-gated channel subunit alpha1 S	779	ENSTGUG00000001142	1995	0.811099	650	0.87524	Synteny is conserved across chicken, zebra finch, and lizard. One side of synteny (CACNA1S/KIF21B) in human and opossum is conserved with birds. Chicken Ensembl model is incorrectly annotated as CATSPER2.	ENSGALG00000037744	no
CACNA1C	Cav1.2	calcium voltage-gated channel subunit alpha1 C	775	ENSTGUG00000012529^ ENSTGUG00000012538^	3674	0.924731	264	0.957406	Synteny (DCP1B/CACNS1C/IL17RA/TMEM121B) is conserved across chicken, zebra finch, reptiles, and frogs. Human synteny is consistent with birds on one side.	ENSGALG00000013022	FE737139
CACNA1D	Cav1.3	calcium voltage-gated channel subunit alpha1 D	776	ENSTGUG00000006839	2542	1.00185	1713	0.791377		ENSGALG00000005332	CK301513
CACNA1F	Cav1.4	calcium voltage-gated channel subunit alpha1 F	778	MUGN01000244.1 40490-59194	500	NA	NA	NA	Zebra finch and human have conserved synteny (FOXP3/CCDC22/CACNA1F) on one side. Human and lizard synteny are conserved. Chicken model is isolated on an unplaced scaffold in galGal5 and missing from PacBio assembly	XM_015273796.1 Gene ID: 429167	no
N/P/Q/R- type α subunits
CACNA1A	Cav2.1	calcium voltage-gated channel subunit alpha1 A	773	MUGN01001147.1 274884-306034	833	NA	NA	NA		XM_015273632.1 Gene ID: 107049833	no
CACNA1B	Cav2.2	calcium voltage-gated channel subunit alpha1 B	774	ENSTGUG00000002855	2019	0.933333	795	0.891793	Synteny (EHNT1/CACNA1B/COL27A1>) is conserved across chicken, zebra finch, alligator, and turtle. Human synteny is conserved with birds on one side.	ENSGALG00000008456	DV959277
CACNA1E	Cav2.3	calcium voltage-gated channel subunit alpha1 E	777	ENSTGUG00000017352	2189	0.909414	375	0.942476		ENSGALG00000003833	FE728835
T-type α subunits
CACNA1G	Cav3.1	calcium voltage-gated channel subunit alpha1 G	8913	ENSTGUG00000009049	2368	0.977816	1424	0.828434		ENSGALG00000007623	FE733463
CACNA1H	Cav3.2	calcium voltage-gated channel subunit alpha1 H	8912	ENSTGUG00000006881	2131	0.757434	743	0.884788	Synteny (EPH2/CACNA1H/TEKT4) is conserved across chicken, zebra finch, and alligator. Human synteny is conserved with birds on one side.	ENSGALG00000005215	CK302822
CACNA1I	Cav3.3	calcium voltage-gated channel subunit alpha1 I	8911	ENSTGUG00000010198	2215	0.775629	1101	0.82457		ENSGALG00000035051	CK304929
α2/δ subunits
CACNA2D1		calcium voltage-gated channel auxiliary subunit alpha2delta 1	781	ENSTGUG00000002536^ ENSTGUG00000002533^	385	1.0174	3030	0.553361		ENSGALG00000008486	DV953994
CACNA2D2		calcium voltage-gated channel auxiliary subunit alpha2delta 2	9254	ENSTGUG00000004703^ ENSTGUG00000004711^ ENSTGUG00000004714^	1100	0.422339	1216	0.592083		ENSGALG00000038242	CK308236
CACNA2D3		calcium voltage-gated channel auxiliary subunit alpha2delta 3	55799	ENSTGUG00000006966^	1001	0.898352	795	0.803704		ENSGALG00000005400	FE721944
CACNA2D4		calcium voltage-gated channel auxiliary subunit alpha2delta 4	93589	ENSTGUG00000012579^	548	0.91652	0	1		ENSGALG00000013007	no
β subunits
CACNB1		calcium voltage-gated channel auxiliary subunit beta 1	782	MUGN01000261.1 2481145-2492038	202	NA	NA	NA		ENSGALG00000025788	no
CACNB2		calcium voltage-gated channel auxiliary subunit beta 2	783	ENSTGUG00000001247	1010	0.928896	272	0.871334		ENSGALG00000008591	CK313937
CACNB3		calcium voltage-gated channel auxiliary subunit beta 3	784	ENSTGUG00000015546 MUGN01000394.1 996686-999415	581	0.38	NA	NA		Gene ID: 107050029	CK307975
CACNB4		calcium voltage-gated channel auxiliary subunit beta 4	785	ENSTGUG00000012082^	210	0.667946	628	0.624402		ENSGALG00000035466	CK311120
γ subunits
CACNG1		calcium voltage-gated channel auxiliary subunit gamma 1	786	ENSTGUG00000004397^	128	1.0852	17	0.97712		ENSGALG00000027771	no
CACNG2	stargazer, stargazin	calcium voltage-gated channel auxiliary subunit gamma 2	10369	ENSTGUG00000010725	768	0.929012	0	1		ENSGALG00000031977	CK311321
CACNG3		calcium voltage-gated channel auxiliary subunit gamma 3	10368	ENSTGUG00000006208	403	0.778481	147	0.869565		ENSGALG00000038087	CK309388
CACNG4		calcium voltage-gated channel auxiliary subunit gamma 4	27092	ENSTGUG00000004385	356	0.77439	317	0.768275		ENSGALG00000026091	DV952181
CACNG5		calcium voltage-gated channel auxiliary subunit gamma 5	27091	ENSTGUG00000004375	426	1	449	0.648395		ENSGALG00000003911	DV960222
CACNG7$		calcium voltage-gated channel auxiliary subunit gamma 7	59284	MUGN01000421.1 339861-356707	109	NA	NA	NA	See Figure 3	Gene ID: 107050634	FE720708
CACNG8$		calcium voltage-gated channel auxiliary subunit gamma 8	59283	MUGN01000421.1 325281-333090	91	NA	NA	NA	See Figure 3	XM_015274570 Gene ID: 107050872	no
Intracellular
ITPR1	IP3R1	inositol 1,4,5-trisphosphate receptor type 1	3708	ENSTGUG00000010241^	2859	1.00109	876	0.906759		ENSGALG00000008294	yes
ITPR2	IP3R2	inositol 1,4,5-trisphosphate receptor type 2	3709	ENSTGUG00000012196^	3492	0.988527	119	0.986046		ENSGALG00000014071 ENSGALG00000043301	FE727365
ITPR3	IP3R3	inositol 1,4,5-trisphosphate receptor type 3	3710	ENSTGUG00000001798	4486	0.988398	16	0.997985		ENSGALG00000003149	no
RYR1		ryanodine receptor 1	6261	ENSTGUG00000016333^ MUGN01000615.1 2737-83931	287	0.0538339	NA	NA	Human synteny is conserved on one side with birds (RYR1/EIF3K/ACTN4). Not possible to confirm other side as RYR1 in zebra finch is on the end of a scaffold	ENSGALG00000029845 ENSGALG00000036212 ENSGALG00000037498 ENSGALG00000037557 ENSGALG00000039044 ENSGALG00000040062 ENSGALG00000044468 ENSGALG00000044494	no
RYR2		ryanodine receptor 2	6262	ENSTGUG00000010491	5578	0.988929	206	0.986555		ENSGALG00000010812	FE738699
RYR3		ryanodine receptor 3	6263	ENSTGUG00000011653^	3981	1.00021	316	0.978837		ENSGALG00000009705	CK302805
TPCN1	TPC1	two pore segment channel 1	53373	ENSTGUG00000009086	582	0.87739	0	1		ENSGALG00000008357	CK302005
TPCN2◆	TPC2	two pore segment channel 2	219931	ENSTGUG00000005328	45	0.944223	40	0.981592	One side is conserved across chicken, zebra finch, an human (TPCN2/CCND1). The other side in finch (NADSYN1) is conserved with alligator and frog.	ENSGALG00000007550	DV956005
TPCN3◆✣	TPC3	two pore segment channel 3	421224 (chicken)	ENSTGUG00000007338^ ENSTGUG00000015038^	NA	NA	674	0.680871	Gene appears to have been lost in humans but synteny (NPHP1/TPCN3/BUB1) is conserved across chicken, zebra finch, alligator, and non-human mammals (dog, rabbit).	ENSGALG00000008198	yes
Sperm associated
CATSPERB▽◆	C14orf161	cation channel sperm associated auxiliary subunit beta	79820	MUGN01001095.1 10976025-10976136	23	NA	NA	NA		NC_006092.5 44605024-44593158	no
CATSPERD▽◆$	TMEM146	cation channel sperm associated auxiliary subunit delta	257062	MUGN01000898.1 10200480-10200746	28	NA	NA	NA	Chicken and zebra finch placement between TRAPPC8 and B4GALT6 consistent with Bengalese finch, chicken, and more ancestral species (emu, kiwi, turtle); very different from human & other mammals	NC_006089.5 106268532-106270309	no
CATSPERE▽◆	C1orf101	catsper channel auxiliary subunit epsilon	257044	ENSTGUG00000008288^ MUGN01000667.1:20007852-20020082	33	0.0567227	242	0.40099		ENSGALG00000010691	no
CATSPER3▽◆		cation channel sperm associated 3	347732	chr13_random:2493868-2500983 MUGN01000154.1 512621-517332	26	NA	NA	NA		chr13:16342089-16351976	no
C. Chloride Channels
CLCNs
CLCN1	CLC1	chloride voltage-gated channel 1	1180	ENSTGUG00000013222	274	0.646107	1346	0.587496		ENSGALG00000014695	no
CLCN2	CLC2	chloride voltage-gated channel 2	1181	ENSTGUG00000010323	490	0.630701	232	0.879979		ENSGALG00000025804	no
CLCN3	CLC3	chloride voltage-gated channel 3	1182	ENSTGUG00000006161	1657	1.0293	0	1		ENSGALG00000009674	DV953151
CLCN4	CLC4	chloride voltage-gated channel 4	1183	ENSTGUG00000008365	923	0.998686	5	0.997812		ENSGALG00000016607	FE736772
CLCN5$	CLC5	chloride voltage-gated channel 5	1184	ENSTGUG00000005324	438	0.979192	158	0.944229	Synteny (RGCCL/CLCN5/TNFSF10L) is conserved between chicken and zebra finch, and partially conserved with platypus (CLCN5/AKAP4/TNFSF10L). CLCN5/AKAP4 is conserved in opposum and human. Avian syntenic genes are on same chromosome as CLCN5 in, suggesting rearrangements, expansions, or gene losses in mammals.	ENSGALG00000007234	CK313040
CLCN6	CLC6	chloride voltage-gated channel 6	1185	ENSTGUG00000002366	596	0.992925	1242	0.670382		ENSGALG00000004590	CK310034
CLCN7	CLC7	chloride voltage-gated channel 7	1186	ENSTGUG00000004211	830	0.687345	605	0.733127		ENSGALG00000030826	no
CLCNK✝	CLCK1	chloride voltage-gated channel Ka	1187, 1188	ENSTGUG00000002023^	329	0.51	158	0.888		ENSGALG00000003713	no
BSND	BART, DFNB73	barttin CLCNK type accessory beta subunit A	7809	chr8:22970234-22970413	66	NA	NA	NA		ENSGALG00000043998	no
CLICs
CLIC2#	CLIC2b	chloride intracellular channel 2	1193	ENSTGUG00000004925	56	0.927419	52	0.938607	Synteny (EVAC1CL/CLIC2/FAAH2) is conserved across chicken, zebra finch, alligator, and platypus. In other mammals, the synteny diverges.	ENSGALG00000029502	DV948773
CLIC3$		chloride intracellular channel 3	9022	ENSTGUG00000002341	67	0.455696	126	0.72	Syntenic genes (PAXX, ABCA2, ENTPD2, FUT7) are conserved across birds, reptiles, and mammals but they vary in their exact position, suggesting local rearrangements.	ENSGALG00000038789	no
CLIC4	CLIC4L	chloride intracellular channel 4	25932	ENSTGUG00000001132^	327	0.996063	618	0.551198		ENSGALG00000001262	DV952843
CLIC5		chloride intracellular channel 5	53405	ENSTGUG00000013246	89	0.613139	0	1		ENSGALG00000016707	no
CLIC6◆	CLIC1L	chloride intracellular channel 6	54102	ENSTGUG00000004696 MUGN01000638.1 213150- 238240	38	0.331915	39	0.947368		ENSGALG00000016020	no
CLCC1◆	MCLC	chloride channel CLIC like 1	23155	ENSTGUG00000004508	28	0.652174	166	0.866774		ENSGALG00000002106	no
Calcium-activated
ANO1	TMEM16A	anoctamin 1	55107	ENSTGUG00000005385	715	0.964539	375	0.883937		ENSGALG00000041808	no
ANO2	TMEM16B	anoctamin 2	57101	ENSTGUG00000011938	283	0.915	27	0.99026		ENSGALG00000017271	no
ANO3	TMEM16C	anoctamin 3	63982	ENSTGUG00000004669	819	0.997963	5	0.998302		ENSGALG00000013311	yes
ANO4	TMEM16D	anoctamin 4	121601	ENSTGUG00000009008	1310	0.996743	36	0.987097		ENSGALG00000011614	no
ANO5	TMEM16E	anoctamin 5	203859	ENSTGUG00000004532	133	0.95186	802	0.764947		ENSGALG00000003748	CK314084
ANO6	TMEM16F	anoctamin 6	196527	ENSTGUG00000006024	487	0.969265	733	0.783264		ENSGALG00000009638	yes
ANO7▽	TMEM16G	anoctamin 7	50636	MUGN01000068.1 571318-573272	31	NA	NA	NA		NC_006096 5112925-5114497	no
ANO8	TMEM16H	anoctamin 8	57719	ENSTGUG00000015909^	348	0.274939	367	0.734827		ENSGALG00000034615 ENSGALG00000036840	no
ANO9	TMEM16J	anoctamin 9	338440	ENSTGUG00000006753	87	1.11737	0	1		ENSGALG00000004280	no
ANO10	TMEM16K	anoctamin 10	55129	ENSTGUG00000003830	180	0.928571	0	1		ENSGALG00000042371	yes
BEST1◆	VMD2	bestrophin 1	7439	ENSTGUG00000005934^	44	0.690909	564	0.689769		ENSGALG00000007217	no
BEST3	VMD2L3	bestrophin 3	144453	ENSTGUG00000006968^	468	0.992526	0	1		ENSGALG00000010029	yes
Volume-regulated
LRRC8A	LRRC8	leucine rich repeat containing 8 VRAC subunit A	56262	ENSTGUG00000004233	1144	1	3	0.998768		ENSGALG00000004573	yes
LRRC8B		leucine rich repeat containing 8 VRAC subunit B	23507	ENSTGUG00000006230	561	0.997512	526	0.829332		ENSGALG00000006167	yes
LRRC8C		leucine rich repeat containing 8 VRAC subunit C	84230	ENSTGUG00000006226	1245	0.998756	85	0.965918		ENSGALG00000006170	yes
LRRC8D	LRRC5	leucine rich repeat containing 8 VRAC subunit D	55144	ENSTGUG00000006223	1501	0.995343	0	1		ENSGALG00000020805	yes
Other
CFTR		cystic fibrosis transmembrane conductance regulator	1080	ENSTGUG00000004828	961	0.990547	163	0.964286		ENSGALG00000032986	no
CLNS1A◆	CLNS1A	chloride nucleotide-sensitive channel 1A	1207	ENSTGUG00000013030^	29	0.991597	116	0.909728		ENSGALG00000008574	CK311504
▽ Highly partial or truncated
✝Suggested name (not clear whether this locus is orthologous to mammalian CLCNKA or CLCNKB)
$ Synteny traced through phylogenetic relationships
# Synteny could not be linked through phylogenetic relationship
◆ Non-human ortholog used to find locus
✣ No human ortholog
^ Annotated as a "novel gene" in Ensembl

## Sheet: S2
Table S1. Evdience for ion channel gene loss
HGNC Symbol	Evidence
Missing in finches
BEST2	Present with conserved synteny in chicken and other songbirds, but not in zebra, Bengalese, or medium ground finches. Varied synteny on one side across songbirds suggests rearrangements in that lineage.
Missing in Passeriformes
CATSPER2*	Synteny is conserved in mammals and paleognaths. Fragments with conserved synteny found in several neognaths (e.g. penguin, ruff, ibis, chicken). Syntenic genes are present in songbirds with no sign of CATSPER2 intergenically. Evidence in chicken consistent with Cai et al. (2008).
BEST4	Present in several birds including emu, chicken, and falcon. Syntenic genes present in songbirds with no sign of BEST4 intergenically.
CLCA1 CLCA2 CLCA4	One or two CLCA genes are present with conserved synteny in parrot and several other birds including chicken (CLCA1 and CLCA2), eagle, and egret. Syntenic genes present in passeriforms with no sign of CLCA genes intergenically.
Missing in Neognathae
CATSPERG	Present with conserved synteny in mammals, reptiles (lizard, turtle), and paleognaths (tinamou, emu, ostrich, and kiwi), but no other birds. Evidence in tinamou consistent with Chung et al. (2017)
CATSPER1	Present in mammals and reptiles (alligator, lizard, turtle, snake); synteny is varied but conserved on one side between snake and human. Short segments found in ratites with partial synteny conservation with reptiles. Syntenic genes present in other birds with no sign of CATSPER1 intergenically.
CATSPER4	Present with conserved synteny in mammals, reptiles (alligator, turtle), and paleognaths (emu, ostrich, and tinamous). Syntenic genes present in other birds with no sign of CATSPER4 intergenically.
CLIC1	Present with conserved synteny in mammals, reptiles (alligator, lizard), and paleognaths (kiwi), but no other birds. Syntenic genes present in other birds but located at the ends of scaffolds with no sign of CLIC1.
Missing in all birds
CACNG6	See Figure 3. Present with conserved synteny in mammals, reptiles, and amphibians. Syntenic genes present in birds with no sign of CACNG6 intergenically. Consistent with Zhang et al. (2014).
LRRC8E	Present with conserved synteny in mammals, reptiles, and amphibians. Syntenic genes present in birds but located at ends of scaffolds with no sign of LRRC8E. Consistent with Zhang et al. (2014) and Abascal & Zardoya (2012).
Unique to mammals
SCN7A	Absent in birds, reptiles, and amphibians. Only present in mammals. Consistent with Widmark et al. (2011).
CATSPERZ	Absent in birds, reptiles, and amphibians. Only present in mammals. Consistent with Chung et al. (2017).
CLCNKA	Only one gene at this locus in all sauropsids, reptiles, and amphibians examined. CLCNK -A and -B present in human, rodent, and primates.
or
CLCNKB
* NCBI chicken gene (ID: 395985) is misannotated as CATSPER2. This gene model is CACNA1S.
