# Supplementary material for: Exploring the molecular basis of neuronal excitability in a vocal learner
Source: BMC Genomics. 2019 Aug 2;20:629. doi: 10.1186/s12864-019-5871-2 (PMC6679542; doi:10.1186/s12864-019-5871-2)
Supplement: Supplementary file 6 — Sequence recovery BED track. A taeGut1 BED track of the sequence recovered from aligning chicken models. (TXT 19 kb) [file 12864_2019_5871_MOESM6_ESM.txt]

track name="SeqRecovery" description="Sequence recovered from chicken alignment"
chr7 13384782 13384789 SCN1A
chr7 13400120 13400212 SCN1A
chr7 13406307 13406310 SCN1A
chr7 13125774 13125780 SCN2A
chr7 13128185 13128188 SCN2A
chr7 13170572 13170601 SCN2A
chr7 13170601 13170701 SCN2A
chr7 13170706 13170855 SCN2A
chr7 13170863 13171190 SCN2A
chr7 13171190 13171298 SCN2A
chr7 13171300 13171372 SCN2A
chr7 13171372 13171379 SCN2A
chr7 13171404 13171418 SCN2A
chr7 13171420 13171425 SCN2A
chr7 13171429 13171461 SCN2A
chr7 13171467 13171630 SCN2A
chr7 13171630 13171995 SCN2A
chr7 13171996 13172039 SCN2A
chr7 13172040 13172054 SCN2A
chr7 13172055 13172252 SCN2A
chr7 13172256 13172598 SCN2A
chr7 13172598 13172641 SCN2A
chr7 13172642 13172652 SCN2A
chr7 13172676 13172731 SCN2A
chr7 13051333 13051337 SCN3A
chr7 13061736 13061828 SCN3A
chr7 13068454 13068492 SCN3A
chr27 4137712 4137715 SCN4A
chr27 4146739 4146818 SCN4A
chr27 4162096 4162110 SCN4A
chr27 4162110 4162131 SCN4A
chr27 4171438 4171444 SCN4A
chr27 4171444 4171449 SCN4A
chr2 5982360 5982462 SCN5A
chr2 5988786 5989068 SCN5A
chr2 6000506 6000512 SCN5A
chrLGE22 74827 74844 SCN8A
chrLGE22 74845 74881 SCN8A
chrLGE22 76596 76675 SCN8A
chrLGE22 88171 88175 SCN8A
chrLGE22 90180 90186 SCN8A
chr7 13470404 13470485 SCN9A
chr7 13470544 13470620 SCN9A
chr7 13470621 13470639 SCN9A
chr7 13471138 13471212 SCN9A
chr7 13471220 13471239 SCN9A
chr7 13471245 13471293 SCN9A
chr7 13471293 13471324 SCN9A
chr7 13471356 13471369 SCN9A
chr7 13471385 13471433 SCN9A
chr7 13471437 13471448 SCN9A
chr7 13471451 13471458 SCN9A
chr7 13471491 13471529 SCN9A
chr7 13471552 13471568 SCN9A
chr7 13472439 13472478 SCN9A
chr7 13472479 13472483 SCN9A
chr7 13472667 13472677 SCN9A
chr7 13472677 13472721 SCN9A
chr7 13472764 13473952 SCN9A
chr7 13474322 13474395 SCN9A
chr7 13474400 13474404 SCN9A
chr7 13474405 13474590 SCN9A
chr7 13475734 13475830 SCN9A
chr7 13478413 13478518 SCN9A
chr7 13479375 13479398 SCN9A
chr7 13480744 13481025 SCN9A
chr7 13496345 13496348 SCN9A
chr7 13508617 13508709 SCN9A
chr2 5745976 5746018 SCN10A
chr2 5773659 5773663 SCN10A
chr2 5792099 5793127 SCN10A
chr2 5793207 5793252 SCN10A
chr24 1100733 1100736 SCN4B
chrLGE22 360290 360296 ASIC1
chr27 3997272 3997507 ASIC2
chr27 3997555 3997663 ASIC2
chr27 4052115 4052119 ASIC2
chr27 3878276 3878297 ASIC2
chr7 10705508 10705531 ASIC4
chr7 10705581 10705588 ASIC4
chr7 10705588 10705619 ASIC4
chr7 10705620 10705681 ASIC4
chr7 10705685 10705726 ASIC4
chr7 10705733 10706012 ASIC4
chr7 10706013 10706133 ASIC4
chr4 28660605 28660608 ASIC5
chr1 38700886 38700889 NALCN
chr1 38812635 38812638 NALCN
chr1 38817977 38817980 NALCN
chr1 38877734 38877749 NALCN
chr1 38884132 38884134 NALCN
chr1 38894521 38894637 NALCN
chr1 38894691 38894694 NALCN
chr1 38895608 38895671 NALCN
chr26 1482380 1482385 CACNA1S
chr26 1484294 1484298 CACNA1S
chr26 1489049 1489128 CACNA1S
chr26 1502746 1502750 CACNA1S
chr26 1503589 1503596 CACNA1S
chr26 1504733 1504736 CACNA1S
chr26 1519735 1519903 CACNA1S
chr26 1519904 1519911 CACNA1S
chr26 1523361 1523381 CACNA1S
chr26 1524941 1525035 CACNA1S
chr26 1525270 1525456 CACNA1S
chr26 1525458 1525467 CACNA1S
chr26 1525707 1525743 CACNA1S
chr26 1525757 1525774 CACNA1S
chr26 1525794 1525805 CACNA1S
chr1A 70617920 70617923 CACNA1C
chr1A 70626939 70626942 CACNA1C
chr1A 70660787 70660871 CACNA1C
chr1A 70687431 70687489 CACNA1C
chr1A 70747573 70747677 CACNA1C
chr1A 70797863 70797875 CACNA1C
chr12 7197639 7197667 CACNA1D
chr12 7205691 7205694 CACNA1D
chr12 7237872 7237875 CACNA1D
chr12 7262212 7262220 CACNA1D
chr12 7265353 7265357 CACNA1D
chr12 7265363 7265408 CACNA1D
chr12 7265427 7265520 CACNA1D
chr12 7265539 7265706 CACNA1D
chr12 7265752 7265793 CACNA1D
chr12 7265793 7266321 CACNA1D
chr12 7266323 7266362 CACNA1D
chr12 7266365 7266369 CACNA1D
chr12 7266369 7266380 CACNA1D
chr12 7266380 7266420 CACNA1D
chr12 7266431 7266452 CACNA1D
chr12 7266453 7266457 CACNA1D
chr12 7266457 7266461 CACNA1D
chr12 7266461 7266471 CACNA1D
chr12 7266483 7266532 CACNA1D
chr12 7266549 7266554 CACNA1D
chr12 7266556 7266563 CACNA1D
chr12 7266563 7266589 CACNA1D
chr12 7266639 7266699 CACNA1D
chr12 7266718 7266758 CACNA1D
chr12 7266763 7266771 CACNA1D
chr12 7266781 7266804 CACNA1D
chr12 7266808 7267131 CACNA1D
chr12 7267142 7267261 CACNA1D
chr17 2066466 2066810 CACNA1B
chr17 2070160 2070263 CACNA1B
chr17 2077297 2077439 CACNA1B
chr17 2356243 2356248 CACNA1B
chr17 2361173 2361183 CACNA1B
chr17 2361194 2361220 CACNA1B
chr17 2361629 2361646 CACNA1B
chr17 2361653 2361694 CACNA1B
chr17 2361832 2361939 CACNA1B
chr8_random 3098058 3098187 CACNA1E
chr8_random 3099779 3099787 CACNA1E
chr8_random 3164394 3164542 CACNA1E
chr8_random 3164573 3164578 CACNA1E
chr8_random 3165774 3165859 CACNA1E
chr18 9312343 9312476 CACNA1G
chr18 9316625 9316630 CACNA1G
chr18 9356528 9356532 CACNA1G
chr18 9358962 9358968 CACNA1G
chr18 9405196 9405201 CACNA1G
chr18 9410082 9410086 CACNA1G
chr18 9410096 9410411 CACNA1G
chr18 9410420 9410438 CACNA1G
chr18 9410447 9410558 CACNA1G
chr18 9410559 9410564 CACNA1G
chr18 9410631 9410639 CACNA1G
chr18 9410645 9410658 CACNA1G
chr18 9410674 9410685 CACNA1G
chr18 9412599 9412715 CACNA1G
chr18 9412723 9412729 CACNA1G
chr18 9412731 9412772 CACNA1G
chr18 9412772 9412878 CACNA1G
chr18 9412923 9412941 CACNA1G
chr18 9412952 9412960 CACNA1G
chr18 9413027 9413042 CACNA1G
chr18 9413121 9413149 CACNA1G
chr18 9413150 9413182 CACNA1G
chr18 9413252 9413281 CACNA1G
chr18 9413346 9413399 CACNA1G
chr18 9413423 9413649 CACNA1G
chr18 9413677 9413685 CACNA1G
chr18 9413698 9413701 CACNA1G
chr18 9413704 9413709 CACNA1G
chr18 9413709 9413719 CACNA1G
chr18 9413723 9413759 CACNA1G
chr18 9413769 9413797 CACNA1G
chr18 9414240 9414258 CACNA1G
chr14 10067225 10067260 CACNA1H
chr14 10067267 10067273 CACNA1H
chr14 10096045 10096051 CACNA1H
chr14 10145604 10145609 CACNA1H
chr14 10145609 10145624 CACNA1H
chr14 10145650 10145673 CACNA1H
chr14 10146362 10146375 CACNA1H
chr14 10146392 10146402 CACNA1H
chr14 10146468 10146493 CACNA1H
chr14 10146531 10146546 CACNA1H
chr14 10146605 10146617 CACNA1H
chr14 10146617 10146631 CACNA1H
chr14 10146640 10146647 CACNA1H
chr14 10146647 10146707 CACNA1H
chr14 10146710 10146805 CACNA1H
chr14 10146810 10146919 CACNA1H
chr14 10146960 10147161 CACNA1H
chr14 10147179 10147214 CACNA1H
chr14 10147219 10147263 CACNA1H
chr14 10147338 10147351 CACNA1H
chr1A 49994197 49994362 CACNA1I
chr1A 49994435 49994462 CACNA1I
chr1A 49994467 49994543 CACNA1I
chr1A 49994656 49994663 CACNA1I
chr1A 49994667 49994676 CACNA1I
chr1A 49994676 49994684 CACNA1I
chr1A 49994684 49994690 CACNA1I
chr1A 49994690 49994794 CACNA1I
chr1A 49994794 49994827 CACNA1I
chr1A 49994893 49994909 CACNA1I
chr1A 49994912 49994979 CACNA1I
chr1A 49996775 49996967 CACNA1I
chr1A 49997867 49997943 CACNA1I
chr1A 49998361 49998479 CACNA1I
chr1A 50002606 50002753 CACNA1I
chr1A 50004593 50004599 CACNA1I
chr1A 50016902 50016906 CACNA1I
chr1A 50025648 50025655 CACNA1I
chr1A 50035277 50035286 CACNA1I
chr1A 50154668 50154677 CACNA1I
chr1A 50154712 50154727 CACNA1I
chr1A 9125014 9125055 CACNA2D1
chr1A 9506172 9506255 CACNA2D1
chr1A 9513978 9514216 CACNA2D1
chr1A 9514248 9514271 CACNA2D1
chr1A 9514272 9514304 CACNA2D1
chr1A 9514334 9514339 CACNA2D1
chr1A 9514340 9514356 CACNA2D1
chr1A 9514357 9514364 CACNA2D1
chr1A 9514368 9514490 CACNA2D1
chr1A 9514504 9514515 CACNA2D1
chr1A 9514531 9514600 CACNA2D1
chr1A 9514600 9514650 CACNA2D1
chr1A 9514738 9514746 CACNA2D1
chr1A 9514748 9514758 CACNA2D1
chr1A 9514863 9514875 CACNA2D1
chr1A 9514885 9514895 CACNA2D1
chr1A 9514908 9514916 CACNA2D1
chr1A 9514924 9514942 CACNA2D1
chr1A 9514952 9515003 CACNA2D1
chr1A 9515012 9515132 CACNA2D1
chr1A 9515145 9515171 CACNA2D1
chr1A 9515172 9515210 CACNA2D1
chr1A 9515214 9515224 CACNA2D1
chr1A 9515224 9515286 CACNA2D1
chr1A 9515287 9515355 CACNA2D1
chr1A 9515378 9515386 CACNA2D1
chr1A 9515387 9515629 CACNA2D1
chr1A 9515633 9515773 CACNA2D1
chr1A 9515773 9515881 CACNA2D1
chr1A 9515887 9515915 CACNA2D1
chr1A 9515970 9515996 CACNA2D1
chr1A 9516004 9516008 CACNA2D1
chr1A 9516008 9516020 CACNA2D1
chr1A 9516022 9516027 CACNA2D1
chr1A 9516032 9516046 CACNA2D1
chr1A 9516088 9516098 CACNA2D1
chr1A 9516098 9516102 CACNA2D1
chr1A 9516118 9516158 CACNA2D1
chr1A 9516457 9516499 CACNA2D1
chr1A 9516536 9516548 CACNA2D1
chr1A 9516667 9516682 CACNA2D1
chr1A 9516688 9516695 CACNA2D1
chr1A 9516735 9516760 CACNA2D1
chr1A 9517003 9517019 CACNA2D1
chr1A 9517318 9517327 CACNA2D1
chr1A 9517335 9517366 CACNA2D1
chr1A 9517373 9517381 CACNA2D1
chr1A 9517382 9517449 CACNA2D1
chr1A 9517451 9517543 CACNA2D1
chr1A 9517549 9517560 CACNA2D1
chr1A 9517560 9517744 CACNA2D1
chr1A 9517755 9517792 CACNA2D1
chr1A 9517803 9517920 CACNA2D1
chr1A 9517929 9517982 CACNA2D1
chr1A 9517997 9518167 CACNA2D1
chr1A 9518167 9518348 CACNA2D1
chr1A 9518348 9518419 CACNA2D1
chr1A 9518420 9518446 CACNA2D1
chr1A 9518452 9518494 CACNA2D1
chr1A 9518494 9518529 CACNA2D1
chr12 3771705 3771795 CACNA2D2
chr12 3771996 3772098 CACNA2D2
chr12 3774447 3774508 CACNA2D2
chr12 3777970 3778047 CACNA2D2
chr12 3779914 3779976 CACNA2D2
chr12 3780135 3780207 CACNA2D2
chr12 3780490 3780562 CACNA2D2
chr12 3780734 3780811 CACNA2D2
chr12 3785056 3785152 CACNA2D2
chr12 3785308 3785314 CACNA2D2
chr12 3785316 3785365 CACNA2D2
chr12 3787734 3787856 CACNA2D2
chr12 3791864 3791955 CACNA2D2
chr12 3791956 3791960 CACNA2D2
chr12 3791960 3791997 CACNA2D2
chr12 3793954 3793959 CACNA2D2
chr12 3798504 3798559 CACNA2D2
chr12 3808619 3808673 CACNA2D2
chr12 3809008 3809014 CACNA2D2
chr12 3962234 3962312 CACNA2D2
chr12 7381616 7381624 CACNA2D3
chr12 7381624 7381633 CACNA2D3
chr12 7381635 7381664 CACNA2D3
chr12 7381675 7381699 CACNA2D3
chr12 7381699 7381709 CACNA2D3
chr12 7381753 7381764 CACNA2D3
chr12 7381766 7381794 CACNA2D3
chr12 7381833 7382115 CACNA2D3
chr12 7382120 7382129 CACNA2D3
chr12 7382131 7382136 CACNA2D3
chr12 7382136 7382184 CACNA2D3
chr12 7382326 7382447 CACNA2D3
chr12 7383053 7383131 CACNA2D3
chr12 7467123 7467233 CACNA2D3
chr12 7670736 7670741 CACNA2D3
chr12 7695518 7695522 CACNA2D3
chr12 7698619 7698626 CACNA2D3
chr12 7747941 7747948 CACNA2D3
chr2 21162650 21162670 CACNB2
chr2 21202112 21202116 CACNB2
chr2 21412318 21412414 CACNB2
chr2 21415444 21415448 CACNB2
chr2 21430437 21430531 CACNB2
chr2 21430601 21430616 CACNB2
chr2 21430616 21430651 CACNB2
chr2 21430651 21430655 CACNB2
chr7 38500240 38500254 CACNB4
chr7 38500254 38500261 CACNB4
chr7 38500261 38500276 CACNB4
chr7 38500477 38500557 CACNB4
chr7 38500563 38500599 CACNB4
chr7 38500617 38500684 CACNB4
chr7 38500696 38500715 CACNB4
chr7 38500732 38500739 CACNB4
chr7 38500744 38500924 CACNB4
chr7 38500927 38500941 CACNB4
chr7 38501036 38501042 CACNB4
chr7 38501042 38501053 CACNB4
chr7 38501083 38501093 CACNB4
chr7 38501101 38501131 CACNB4
chr7 38501286 38501339 CACNB4
chr7 38515753 38515832 CACNB4
chr18 2982501 2982518 CACNG1
chr14 8971497 8971552 CACNG3
chr14 8971662 8971698 CACNG3
chr14 8971699 8971735 CACNG3
chr14 8971739 8971747 CACNG3
chr14 8975700 8975712 CACNG3
chr18 2974725 2974813 CACNG4
chr18 2974815 2974830 CACNG4
chr18 2974831 2974948 CACNG4
chr18 2974949 2974964 CACNG4
chr18 2974998 2975006 CACNG4
chr18 2975011 2975062 CACNG4
chr18 2975100 2975123 CACNG4
chr18 2894889 2894956 CACNG5
chr18 2894983 2894993 CACNG5
chr18 2895046 2895102 CACNG5
chr18 2895103 2895166 CACNG5
chr18 2895177 2895189 CACNG5
chr18 2895215 2895298 CACNG5
chr18 2895341 2895386 CACNG5
chr18 2895396 2895426 CACNG5
chr18 2895477 2895488 CACNG5
chr18 2895572 2895614 CACNG5
chr18 2895655 2895685 CACNG5
chr12 20139252 20139267 ITPR1
chr12 20201713 20201716 ITPR1
chr12 20258908 20258911 ITPR1
chr12 20270227 20270230 ITPR1
chr12 20284716 20284909 ITPR1
chr12 20284910 20285058 ITPR1
chr12 20285066 20285070 ITPR1
chr12 20285071 20285084 ITPR1
chr12 20285084 20285223 ITPR1
chr12 20285235 20285254 ITPR1
chr12 20285264 20285322 ITPR1
chr12 20285327 20285341 ITPR1
chr12 20285358 20285437 ITPR1
chr12 20285446 20285477 ITPR1
chr12 20285538 20285611 ITPR1
chr12 20285612 20285693 ITPR1
chr1A 65664567 65664668 ITPR2
chr1A 65698642 65698645 ITPR2
chr1A 65699961 65699965 ITPR2
chr1A 65702384 65702392 ITPR2
chr1A 65768833 65768836 ITPR2
chr26 4635544 4635553 ITPR3
chr26 4660613 4660620 ITPR3
chr3 45518947 45519083 RYR2
chr3 45555069 45555090 RYR2
chr3 45575017 45575020 RYR2
chr3 45576970 45576978 RYR2
chr3 45577283 45577286 RYR2
chr3 45630632 45630635 RYR2
chr3 45637290 45637297 RYR2
chr3 45641804 45641808 RYR2
chr3 45717346 45717351 RYR2
chr3 45735160 45735163 RYR2
chr3 45738128 45738138 RYR2
chr3 45774187 45774190 RYR2
chr5 29645075 29645090 RYR3
chr5 29645104 29645148 RYR3
chr5 29645157 29645180 RYR3
chr5 29645190 29645206 RYR3
chr5 29645214 29645232 RYR3
chr5 29645244 29645249 RYR3
chr5 29645250 29645260 RYR3
chr5 29645373 29645398 RYR3
chr5 29665790 29665798 RYR3
chr5 29724332 29724339 RYR3
chr5 29729409 29729413 RYR3
chr5 29753490 29753497 RYR3
chr5 29756263 29756266 RYR3
chr5 29766744 29766751 RYR3
chr5 29778648 29778651 RYR3
chr5 29841540 29841615 RYR3
chr5 29841619 29841665 RYR3
chr5 4807475 4807478 TPCN2
chr5 4812585 4812588 TPCN2
chr5 4822978 4823007 TPCN2
chr5 4824912 4824917 TPCN2
chr3 28887991 28888173 TPCN3
chr3 28888443 28888500 TPCN3
chr3 28888793 28888860 TPCN3
chr3 28891834 28891870 TPCN3
chr3 28891957 28891971 TPCN3
chr3 28891971 28892003 TPCN3
chr3_random 967328 967413 TPCN3
chr3_random 972281 972472 TPCN3
chr3_random 972473 972478 TPCN3
chr3_random 972478 972483 TPCN3
chr1 89495717 89495720 CLCN1
chr1 89498140 89498221 CLCN1
chr1 89511240 89511304 CLCN1
chr1 89512594 89512706 CLCN1
chr1 89512831 89513045 CLCN1
chr1 89513751 89513885 CLCN1
chr1 89514485 89514518 CLCN1
chr1 89514523 89514598 CLCN1
chr1 89514735 89514802 CLCN1
chr1 89521748 89521752 CLCN1
chr1 89521753 89521830 CLCN1
chr1 89522596 89522638 CLCN1
chr1 89523266 89523371 CLCN1
chr1 89524956 89525022 CLCN1
chr1 89525509 89525589 CLCN1
chr1 89525608 89525656 CLCN1
chr1 89525663 89525669 CLCN1
chr1 89525757 89525878 CLCN1
chr1 89525884 89525898 CLCN1
chr9 18220875 18220886 CLCN2
chr9 18225327 18225457 CLCN2
chr9 18225571 18225662 CLCN2
chr1 19817329 19817334 CLCN4
chr4A 16135161 16135311 CLCN5
chr4A 16142659 16142663 CLCN5
chr4A 16148617 16148621 CLCN5
chr21 990371 990379 CLCN6
chr21 1000011 1000017 CLCN6
chr21 1000054 1000073 CLCN6
chr21 1000073 1000229 CLCN6
chr21 1000249 1000269 CLCN6
chr21 1000369 1000378 CLCN6
chr21 1000378 1000449 CLCN6
chr21 1000465 1000483 CLCN6
chr21 1000664 1000693 CLCN6
chr21 1000745 1000762 CLCN6
chr21 1000770 1000787 CLCN6
chr21 1000798 1000812 CLCN6
chr21 1000812 1000822 CLCN6
chr21 1000904 1000907 CLCN6
chr21 1000920 1000975 CLCN6
chr21 1001076 1001083 CLCN6
chr21 1001087 1001111 CLCN6
chr21 1001141 1001150 CLCN6
chr21 1001151 1001190 CLCN6
chr21 1001191 1001295 CLCN6
chr21 1001362 1001410 CLCN6
chr21 1001469 1001496 CLCN6
chr21 1001706 1001738 CLCN6
chr21 1001769 1001797 CLCN6
chr21 1001901 1001920 CLCN6
chr21 1001920 1001925 CLCN6
chr21 1001927 1001945 CLCN6
chr21 1001945 1001956 CLCN6
chr21 1002002 1002017 CLCN6
chr21 1002052 1002067 CLCN6
chr21 1002379 1002398 CLCN6
chr21 1002443 1002454 CLCN6
chr21 1002464 1002474 CLCN6
chr21 1002481 1002489 CLCN6
chr21 1002531 1002547 CLCN6
chr21 1002563 1002596 CLCN6
chr21 1002670 1002690 CLCN6
chr21 1002711 1002755 CLCN6
chr21 1002764 1002773 CLCN6
chr21 1002774 1002802 CLCN6
chr21 1002812 1002830 CLCN6
chr21 1002830 1002892 CLCN6
chr21 1002896 1002941 CLCN6
chr21 1002942 1003008 CLCN6
chr14 2794831 2794841 CLCN7
chr14 2802265 2802375 CLCN7
chr14 2802375 2802444 CLCN7
chr14 2802551 2802626 CLCN7
chr14 2802737 2802824 CLCN7
chr14 2802926 2802958 CLCN7
chr14 2802974 2802984 CLCN7
chr14 2803013 2803076 CLCN7
chr14 2803084 2803146 CLCN7
chr14 2803189 2803203 CLCN7
chr14 2803376 2803382 CLCN7
chr14 2803387 2803454 CLCN7
chr21 90457 90487 CLCNKA
chr21 90515 90518 CLCNKA
chr21 90598 90649 CLCNKA
chr21 90778 90843 CLCNKA
chr21 94050 94059 CLCNKA
chr4A 15660835 15660843 CLIC2
chr4A 15660847 15660881 CLIC2
chr4A 15660881 15660891 CLIC2
chr17 162206 162219 CLIC3
chr17 162219 162223 CLIC3
chr17 162224 162333 CLIC3
chr23 3342810 3342830 CLIC4
chr23 3342849 3342860 CLIC4
chr23 3342952 3343001 CLIC4
chr23 3343005 3343064 CLIC4
chr23 3343111 3343130 CLIC4
chr23 3343162 3343175 CLIC4
chr23 3343245 3343263 CLIC4
chr23 3343274 3343313 CLIC4
chr23 3343316 3343324 CLIC4
chr23 3343353 3343430 CLIC4
chr23 3343462 3343619 CLIC4
chr23 3343624 3343630 CLIC4
chr23 3343678 3343748 CLIC4
chr23 3343759 3343775 CLIC4
chr23 3343775 3343792 CLIC4
chr23 3343792 3343831 CLIC4
chr1 17852 17885 CLIC6
chr1 24788 24791 CLIC6
chr1 26129 26132 CLIC6
chr8 5844162 5844167 CLCC1
chr8 5844167 5844328 CLCC1
chr5 5449883 5449912 ANO1
chr5 5449913 5449918 ANO1
chr5 5449919 5449942 ANO1
chr5 5449955 5449969 ANO1
chr5 5449972 5449981 ANO1
chr5 5450088 5450121 ANO1
chr5 5450121 5450131 ANO1
chr5 5450140 5450192 ANO1
chr5 5450273 5450305 ANO1
chr5 5450310 5450332 ANO1
chr5 5450333 5450338 ANO1
chr5 5450339 5450396 ANO1
chr5 5451126 5451131 ANO1
chr5 5494210 5494276 ANO1
chr5 5505815 5505828 ANO1
chr1A 63041872 63041876 ANO2
chr1A 63069346 63069350 ANO2
chr1A 63069420 63069423 ANO2
chr1A 63074242 63074249 ANO2
chr1A 63110691 63110694 ANO2
chr1A 63116923 63116929 ANO2
chr5 1032117 1032122 ANO3
chr1A 46835349 46835385 ANO4
chr5 547553 547557 ANO5
chr5 552657 552663 ANO5
chr5 552665 552714 ANO5
chr5 552714 552773 ANO5
chr5 552817 552825 ANO5
chr5 552834 552861 ANO5
chr5 552905 552917 ANO5
chr5 552918 552933 ANO5
chr5 552962 553021 ANO5
chr5 553899 554048 ANO5
chr5 554075 554092 ANO5
chr5 554221 554259 ANO5
chr5 554277 554291 ANO5
chr5 554292 554321 ANO5
chr5 554327 554337 ANO5
chr5 554370 554399 ANO5
chr5 554413 554422 ANO5
chr5 554425 554453 ANO5
chr5 554453 554496 ANO5
chr5 554496 554514 ANO5
chr5 554541 554556 ANO5
chr5 554578 554586 ANO5
chr5 554648 554689 ANO5
chr5 554761 554789 ANO5
chr5 554866 554883 ANO5
chr5 554887 554895 ANO5
chr5 554944 555006 ANO5
chr1A 29869197 29869304 ANO6
chr1A 29869320 29869400 ANO6
chr1A 29869401 29869403 ANO6
chr1A 29869425 29869437 ANO6
chr1A 29971026 29971029 ANO6
chr1A 29994382 29994387 ANO6
chr1A 30000294 30000306 ANO6
chr1A 30000321 30000342 ANO6
chr1A 30000468 30000482 ANO6
chr1A 30000482 30000494 ANO6
chr1A 30000556 30000567 ANO6
chr1A 30000567 30000573 ANO6
chr1A 30000663 30000892 ANO6
chr1A 30000899 30000968 ANO6
chr1A 30001091 30001112 ANO6
chr1A 30001134 30001263 ANO6
chrUn 67205586 67205686 ANO8
chrUn 67206219 67206355 ANO8
chrUn 67207012 67207143 ANO8
chr5 6411070 6411082 BEST1
chr5 6411111 6411273 BEST1
chr5 6411340 6411401 BEST1
chr5 6411580 6411711 BEST1
chr5 6411810 6412008 BEST1
chr1A 23959468 23959580 CFTR
chr1A 23959585 23959591 CFTR
chr1A 23959591 23959625 CFTR
chr1A 23962930 23962933 CFTR
chr1A 24000992 24000996 CFTR
chr1A 24027107 24027111 CFTR
chr1 87104552 87104559 CLNS1A
chr1 87104624 87104639 CLNS1A
chr1 87104646 87104667 CLNS1A
chr1 87104709 87104721 CLNS1A
chr1 87104721 87104732 CLNS1A
chr1 87104769 87104783 CLNS1A
chr1 87104787 87104823 CLNS1A
chr1 90295258 90295267 SCNN1A
chr1 90295267 90295286 SCNN1A
chr1 90295298 90295309 SCNN1A
chr1 90295310 90295344 SCNN1A
chr1 90295353 90295377 SCNN1A
chr1 90295377 90295384 SCNN1A
chr1 90296032 90296045 SCNN1A
chr1 90296139 90296143 SCNN1A
chr1 90296163 90296271 SCNN1A
chr1 90296271 90296277 SCNN1A
chr1 90296288 90296298 SCNN1A
chr1 90296318 90296385 SCNN1A
chr1 90296386 90296412 SCNN1A
chr1 90297119 90297123 SCNN1A
chr1 90303328 90303342 SCNN1A
chr14 8768556 8768568 SCNN1B
chr14 8768571 8768577 SCNN1B
chr3 32800005 32800034 CATSPERE
chr3 32800110 32800124 CATSPERE
chr3 32800130 32800170 CATSPERE
chr3 32800197 32800209 CATSPERE
chr3 32800243 32800317 CATSPERE
chr3 32800696 32800704 CATSPERE
chr3 32800733 32800769 CATSPERE
chr3 32800838 32800854 CATSPERE
chr3 32800910 32800923 CATSPERE
chr17 5857686 5857689 LRRC8A
chr8 11613439 11613556 LRRC8B
chr8 11613595 11613612 LRRC8B
chr8 11613673 11613713 LRRC8B
chr8 11613713 11613718 LRRC8B
chr8 11613724 11613754 LRRC8B
chr8 11613754 11613793 LRRC8B
chr8 11613909 11613961 LRRC8B
chr8 11613973 11614067 LRRC8B
chr8 11614346 11614403 LRRC8B
chr8 11614421 11614443 LRRC8B
chr8 11614443 11614457 LRRC8B
chr8 11614457 11614496 LRRC8B
chr8 11574377 11574397 LRRC8C
chr8 11574397 11574446 LRRC8C
chr8 11574450 11574462 LRRC8C
chr8 11577232 11577236 LRRC8C
